# Supplementary material for: The Role of CD200–CD200 Receptor in Human Blood and Lymphatic Endothelial Cells in the Regulation of Skin Tissue Inflammation
Source: Cells. 2022 Mar 21;11(6):1055. doi: 10.3390/cells11061055 (PMC8947338; doi:10.3390/cells11061055)
Supplement: Supplementary file 1 [file cells-11-01055-s001.zip]

Archive with 1 entries (1 files):
- cells-1562001-supplementary.pdf
